# Supplementary material for: Prediction and validation of the structural features of Ov58GPCR, an immunogenic determinant of Onchocerca volvulus
Source: PLoS One. 2018 Sep 26;13(9):e0202915. doi: 10.1371/journal.pone.0202915 (PMC6157839; doi:10.1371/journal.pone.0202915)
Supplement: S3 Table — (XLSX) [file pone.0202915.s010.xlsx]

## Sheet: HOS
Peptide 1	Peptide 2	Peptide 3	Peptide 4
0.81005	0.581625	0.80685	0.66505
0.58575	0.566469	0.6555	0.6751
0.6385	0.560937	0.72585	0.7107
0.57405	0.565344	0.72155	0.8278
0.8342	0.5625	0.84565	0.7588
0.723	0.587406	0.7775	0.81925
0.68055	0.588219	0.74555	0.7483
0.76435	0.584313	0.80765	0.6572
0.7159	0.574937	0.7701	0.7636
0.74015	0.554688	0.79025	0.72045
0.61475	0.566312	0.62135	0.66555
0.7895	0.565438	0.78825	0.7586
0.67765	0.56	0.7013	0.7642
0.7414	0.575063	0.7809	0.7398
0.59325	0.568344	0.717	0.665
0.76185	0.5625	0.77675	0.6751
0.72345	0.557406	0.7723	0.71075
0.66065	0.588219	0.7298	0.8078
0.66325	0.584313	0.7231	0.7588
0.70825	0.574937	0.72845	0.8192
0.71695	0.554688	0.7613	0.7483
0.65545	0.569312	0.7307	0.6772
0.64895	0.565438	0.722	0.7636
0.5659	0.568	0.68935	0.7204
0.79685	0.575063	0.83245	0.6656
0.7103	0.565437	0.7544	0.7586
0.6548	0.564005	0.70055	0.6642
0.67025	0.575063	0.73005	0.6398
0.65225	0.545343	0.72205	0.7586
0.6304	0.5825	0.7367	0.7642

## Sheet: Peptide 1-2
HOS		ICS		NAS
1.3548		0.7271		0.6583
0.9842		0.9106		0.8717
0.9866		0.6158		0.6261
1.0263		0.9453		0.7512
1.2169		0.6667		0.6872
0.9539		0.6492		0.5728
0.9876		0.7499		0.6601
1.1017		0.7695		1.1192
1.5524		0.6483		0.5486
1.4294		0.6507		0.5132
1.0368		1.1335		0.9222
0.9727		0.5838		1.4774
1.113		0.6885		0.6548
1.5996		0.7069		0.5854
1.6137		0.7442		0.7248
1.1318		0.7492		0.659
1.355		0.72		0.871
0.984		0.9177		0.6273
0.9766		0.6158		0.75
1.0363		0.946		0.688
1.2178		0.666		0.572
0.953		0.6492		0.6601
0.9883		0.75		1.0192
1.101		0.7685		0.6486
1.6524		0.7483		0.5154
1.3294		0.5507		0.92
1.0375		1.1335		1.4874
0.972		0.5843		0.6648
1.613		0.688		0.5862
1.0996		0.7069		0.724
1.7137		0.7444
1.0318		0.749

## Sheet: Peptide 2-3
HOS		ICS		NAS
1.4407		1.055		1.2361
1.5789		1.2666		1.1494
1.3981		1.1726		1.0992
1.458		1.1385		1.2136
1.6073		1.1287		0.9911
1.2683		1.1158		0.7259
1.4726		1.1184		0.7682
1.5751		1.1119		1.1736
1.7506		1.1014		0.9966
1.767		1.3541		0.9687
1.5273		1.4461		1.0561
1.3919		1.0469		1.3344
1.4967		1.0729		0.9996
1.5628		1.0194		0.9484
1.8298		1.0617		1.2237
1.4853		1.0318		1.1361
1.4407		1.055		1.1494
1.579		1.2666		1.0992
1.398		1.173		1.2136
1.458		1.1385		0.99
1.607		1.1287		0.927
1.2686		1.1158		0.9682
1.4726		1.118		1.1736
1.4759		1.1119		0.9966
1.7506		1.1014		0.9687
1.767		1.3545		1.056
1.527		1.446		1.4345
1.4919		1.047		0.9996
1.496		1.0729		0.9484
1.662		1.019		1.22374
1.7299		1.0635
1.4852		1.03

## Sheet: Peptide 2-4
HOS		ICS		NAS
1.5809		0.8807		0.8515
1.5447		1.1076		0.9607
1.1176		0.8069		0.7852
1.0754		1.1406		0.9237
1.2302		0.8141		0.8256
1.5713		0.8256		0.7315
1.6019		0.927		0.7923
1.2399		0.9037		1.0891
1.4311		0.7987		0.779
1.1478		0.8143		0.73
1.2026		1.2316		1.095
1.1282		0.7395		1.4831
1.3262		0.8586		0.8927
1.0971		0.8854		0.7649
1.1024		0.8284		0.8725
1.248		0.8763		0.852
1.581		0.8807		0.9607
1.2447		1.1076		0.7847
1.176		0.807		0.9237
1.1754		1.1406		0.82
1.3302		0.814		0.7371
1.4713		0.8456		0.7923
1.3019		0.907		1.088
1.5399		0.9044		0.779
1.2311		0.798		0.7311
1.3478		1.0143		1.094
1.202		1.0316		1.4841
1.1288		0.7395		0.8927
1.3273		0.858		0.7654
1.096		0.886		0.872
1.1015		0.8285
1.2489		0.8752

## Sheet: Peptide 3-4
HOS		ICS		NAS
1.2791		0.4944		0.4783
0.8328		0.7889		0.7086
0.9078		0.4472		0.4128
0.8506		0.8914		0.6339
1.1681		0.4933		0.4977
0.8218		0.5231		0.3768
0.9527		0.5508		0.4287
1.0177		0.6219		0.8796
1.5765		0.3983		0.3397
1.4681		0.4588		0.3304
0.8931		1.0973		0.7887
0.9314		0.483		1.4152
1.0194		0.575		0.5063
1.5937		0.5756		0.3946
1.6349		0.5361		0.517
1.1597		0.556		0.4083
1.1791		0.494		0.7786
0.9328		0.7893		0.4428
0.907		0.447		0.6039
0.8514		0.8916		0.4975
1.0681		0.4934		0.377
0.9218		0.523		0.4293
0.9527		0.6508		0.8797
1.0177		0.5219		0.339
1.576		0.398		0.33
1.4686		0.4591		0.789
0.7931		0.9973		1.4152
1.0314		0.583		0.506
1.019		0.675		0.395
1.5941		0.4756		0.5169
1.635		0.5366
1.1598		0.5555

## Sheet: Peptide 1-2-4
HOS		ICS		NAS
1.338		0.9374		1.0544
1.5172		1.1432		0.9813
1.3508		1.0075		0.9674
1.3331		1.1434		1.1818
1.5221		1.0475		0.9303
1.1986		1.0666		0.7815
1.3432		1.1941		0.8073
1.3564		1.0582		1.1802
1.6837		0.9684		0.8716
1.683		1.1565		0.7482
1.4752		1.3655		1.0505
1.3611		0.989		1.5853
1.4277		1.0589		0.9436
1.5952		0.9309		0.9369
1.8902		1.0052		1.2733
1.4042		1.0811		1.0544
1.338		0.9374		0.9813
1.4172		1.143		0.9674
1.351		1.008		1.1818
1.433		1.1434		0.9303
1.522		1.047		0.8815
1.3986		1.0666		0.907
1.3432		1.194		1.1805
1.5564		1.0582		0.9716
1.5837		0.969		0.7482
1.583		1.156		1.0505
1.4752		1.3655		1.3853
1.36		0.989		0.9436
1.4288		1.0589		0.9369
1.5952		0.9309		1.1733
1.69		1.0052
1.4044		1.0813

## Sheet: Peptide 1-3-4
HOS		ICS		NAS
1.4506		0.9933		1.0356
1.5871		1.3435		0.991
1.4667		1.1352		0.9645
1.4795		1.1848		1.1532
1.559		1.0735		0.8675
1.2313		1.0591		0.6445
1.5261		1.0547		0.6393
1.5311		1.0713		1.1442
1.7561		1.0095		0.9037
1.8628		1.2237		0.7636
1.596		1.4937		0.8921
1.453		0.9571		1.3902
1.4539		1		0.9228
1.6538		0.909		0.93
1.9921		1.0737		1.11
1.4691		0.993		1.0356
1.4506		0.9985		0.991
1.4871		1.3435		0.9645
1.5667		1.13		1.1532
1.4795		1.1849		0.868
1.5593		1.0735		0.644
1.231		1.059		0.7393
1.5261		1.0547		1.1442
1.53		1.0013		0.9037
1.7561		1.0795		0.8636
1.8628		1.2235		0.8921
1.596		1.4939		1.5902
1.4541		0.959		0.9228
1.456		1.0008		0.9322
1.6538		0.909		1.1078
1.99		1.074
1.4691		0.99

## Sheet: Peptide 2-3-4
HOS		ICS		NAS
1.2595		1.1721		1.0248
1.1905		1.3196		1.1743
1.2604		1.2011		1.0591
1.1818		1.2414		1.1475
1.342		1.1443		0.9698
1.1948		1.0991		0.9591
1.2751		1.2046		0.8952
1.1911		0.9898		0.9496
1.3222		0.9017		0.9232
1.2219		1.1927		1.0838
1.2729		1.0531		1.2016
1.3111		1.0855		1.011
1.4039		0.9752		0.9855
1.4758		1.0333		1.0869
1.2595		1.1721		1.1248
1.1905		1.1196		1.1743
1.2604		1.2011		1.1591
1.182		1.3014		1.2475
1.342		1.1843		0.9698
1.1948		1.1991		0.9591
1.275		1.2046		0.8952
1.291		0.99		0.9496
1.3222		1.0217		0.923
1.2219		1.1927		1.084
1.273		1.0531		1.1016
1.311		1.0855		1.011
1.4039		1.0752		0.9855
1.3758		1.0333		1.0869

## Sheet: Peptide 1-2-3-4
HOS		ICS		NAS
1.2712		1.2311		1.1539
1.3197		1.3262		1.2085
1.3033		1.2158		1.1718
1.2998		1.2893		1.2505
1.3468		1.2051		1.1861
1.2863		1.2469		1.1887
1.376		1.3005		1.2107
1.4322		1.3303		1.3114
1.4365		1.1809		1.1241
1.4054		1.0698		1.1077
1.3597		1.3012		1.1861
1.3567		1.1508		1.3768
1.3897		1.2417		1.1678
1.3888		1.2794		1.2481
1.5424		1.2959		1.2816
1.4155		1.2855		1.172
1.2712		1.2311		1.1539
1.3297		1.3262		1.2085
1.3133		1.2158		1.174
1.3098		1.2893		1.2505
1.346		1.2251		1.1861
1.2763		1.2269		1.1887
1.376		1.3305		1.2109
1.4322		1.3003		1.3114
1.4865		1.1829		1.1239
1.4062		1.0688		1.1067
1.3597		1.301		1.1841
1.3067		1.1518		1.3768
1.3897		1.2422		1.1878
1.3888		1.2796		1.2481
1.5028		1.2939		1.2616
1.4559		1.285		1.173

## Sheet: Total IgG, Ov58ECD
	HOS		ENS		ICS		LLS		NAS		ECS
	0.87125		0.6675		0.51375		0.6675		0.36575		0.233063
	0.58875		0.65625		0.5		0.6		0.31075		0.259188
	0.5025		0.5975		0.73625		0.4525		0.273625		0.333437
	0.645		0.4725		0.74		0.45875		0.386375
	0.5825		0.825		0.66125		0.5875		0.217938
	0.82125		0.8325		0.850387		0.3675		0.31075
	0.66375		0.82625		0.63375		0.4425		0.293563
	0.850375		1		0.795		0.3925		0.243375
	0.63		0.42625		0.81		0.41		0.31625
	0.8375		0.7725		0.55875		0.61375		0.347875
	0.82625		0.4925		0.5625		0.52125		0.246125
	0.6975		0.8725		0.69375		0.545		0.326562
	0.64625		0.605		0.8125		0.54625		0.2915
	0.75625		0.8775		0.70875		0.58125		0.309375
	0.44125		0.84375		0.8		0.47375		0.329313
	0.775		0.77625		0.65625		0.59		0.289438
	0.5275		0.67625		0.6575		0.53625		0.233063
	0.69		0.46625		0.68625		0.82625		0.259188
	0.79125		0.4475		0.87125		0.47375		0.333437
	0.6725		0.58375		0.48375		0.44625		0.28875
	0.58125		0.51875		0.5225		0.59		0.512188
	0.7625		0.425		0.41375		0.32625		0.312812
	0.85		0.6775		0.495		0.795		0.215188
	0.4575		0.49625		0.50375		0.565		0.201437
	0.725				0.60125		0.56375		0.28875
	0.5275				0.805		0.5375		0.33825
	0.78375				0.6875		0.6425		0.249562
	0.745				0.6225		0.53375		0.33275
	0.57125				0.865		0.47		0.243375
	0.68625				0.84375		0.45875		0.37675
	0.6075				0.8515		0.55875		0.364375
	0.5025				0.775		0.92125		0.387062
	0.6525				0.77125		0.72625		0.292187
	0.850437				0.71875		0.74625		0.33275
	0.8975				0.77875		0.41625		0.328625
	0.54375				0.71		0.545		0.180812
	0.67125				0.77875		0.5425		0.253688
	0.9425				0.31875		0.57125		0.322437
	0.80375				0.755		0.50875		0.237875
	0.850012				0.92		0.44625		0.322437
	0.60375				0.56625				0.325188
	0.51375				0.850163				0.372625
	0.33125				0.67875				0.30525
	0.850187				0.26
	0.7775				0.84
	0.85375				0.7725
	0.7				0.63875
	0.57625				0.565
	0.75125				0.56125
	0.44				0.49125
	0.9725				0.48125
	0.6925				0.355
	0.73125				0.77875
	0.76625				0.34375
	0.850287				0.695
	0.72875				0.89875
	0.851475				0.56375
	0.66				0.9475
					0.635
					0.50375
					0.8175
					0.66875
					0.76625
					0.73875
					0.6925
					0.605
					0.52
					0.74875

[truncated: 13 more sheets: Ov-58ECD-specific IgE, Ov-58ECD Ivermectin compliance, IgG1 IVM compliance, IgG2 IVM compliance, IgG3 IVM compliance, IgG4 IVM compliance, Ov-58ECD-IgE IVM compliance, Peptide 1-3, ICS, Peptide 1, Peptide 2, Peptide 3, Peptide 4]
